# Supplementary material for: Bioinformatic Characterization and Molecular Evolution of the Lucina pectinata Hemoglobins
Source: Genes (Basel). 2022 Nov 5;13(11):2041. doi: 10.3390/genes13112041 (PMC9690805; doi:10.3390/genes13112041)
Supplement: Supplementary file 1 [file genes-13-02041-s001.zip]

Archive with 1 entries (1 files):
- genes-1939546-supplementary.pdf
